# Supplementary material for: Minor immunomodulatory effects of psychotropics suggested in severe mental disorders: Associations of antipsychotics with beta defensin 2, antidepressants with C-reactive protein, and mood stabilizers with soluble interleukin 2 receptor
Source: Eur Psychiatry. 2025 Sep 12;68(1):e140. doi: 10.1192/j.eurpsy.2025.10104 (PMC12538189; doi:10.1192/j.eurpsy.2025.10104)
Supplement: Ormerod et al. supplementary material 1 — Ormerod et al. supplementary material [file S0924933825101041sup001.xlsx]

## Sheet: Supplementary Table 6
Supplementary Table 8 Association analyses between psychotropic agents use and immune markers
	Unadjusted			Age+sex			Age+sex+BMI			Age+sex+BMI+diagnosis			Age+sex+BMI+diagnosis+PANSS			Age+sex+BMI+diagnosis+PANSS+FT
	AP	AD	MS	AP	AD	MS	AP	AD	MS	AP	AD	MS	AP	AD	MS	AP	AD	MS
IL-1RA	´-0.019 (0.555)	0.012 (0.690)	´-0.013 (0.691)	´-0.020 (0.553)	0.018 (0.560)	´-0.017 (0.610)	´-0.042 (0.206)	0.010 (0.752)	´-0.021 (0.533)	´-0.074 (0.035)	0.014 (0.639)	0.012 (0.745)	´-0.067 (0.058)	0.010 (0.745)	0.006 (0.879)	´-0.068 (0.057)	0.009 (0.760)	0.014 (0.694)
IL-18	´-0.024 (0.409)	´-0.057 (0.049)	´-0.061 (0.044)	´-0.033 (0.264)	´-0.049 (0.094)	´-0.058 (0.060)	´-0.034 (0.255)	´-0.062 (0.039)	´-0.057 (0.072)	´-0.058 (0.065)	´-0.059 (0.050)	´-0.039 (0.265)	´-0.42 (0.177)	´-0.059 (0.049)	´-0.039 (0.258)	´-0.042 (0.177)	´-0.049 (0.095)	´-0.014 (0.688)
IL-18BP	0.026 (0.012)	0.002 (0.831)	0.003 (0.757)	0.020 (0.042)	0.009 (0.371)	0.003 (0.742)	0.015 (0.137)	0.009 (0.388)	0.002 (0.888)	0.009 (0.403)	0.010 (0.328)	0.013 (0.263)	0.008 (0.459)	0.010 (0.356)	0.013 (0.269)	0.009 (0.434)	0.010 (0.357)	0.014 (0.249)
IL-18RAP	´-0.002 (0.738)	´-0.004 (0.534)	´-0.011 (0.061)	´-0.001 (0.824)	´-0.005 (0.394)	´-0.012 (0.051)	´-0.002 (0.733)	´-0.006 (0.303)	´-0.011 (0.098)	´-0.003 (0.681)	´-0.006 (0.306)	´-0.012 (0.079)	´-0.002 (0.743)	´-0.007 (0.282)	´-0.014 (0.051)	´-0.001 (0.881)	´-0.005 (0.403)	´-0.012 (0.101)
IL-18R1	0.015 (0.242)	´-0.010 (0.414)	´-0.006 (0.631)	0.010 (0.408)	´-0.007 (0.604)	0.002 (0.888)	0.005 (0.699)	´-0.010 (0.425)	0.002 (0.893)	´-0.001 (0.969)	´-0.009 (0.467)	0.010 (0.483)	0.001 (0.927)	´-0.008 (0.524)	0.011 (0.439)	0.005 (0.710)	´-0.004 (0.769)	0.017 (0.237)
sTNF-R1	0.032 (0.002)	0.005 (0.596)	0.012 (0.254)	0.032 (0.002)	0.008 (0.427)	0.012 (0.242)	0.034 (0.002)	0.003 (0.781)	0.014 (0.192)	0.033 (0.004)	0.004 (0.714)	0.024 (0.048)	0.037 (0.001)	0.002 (0.837)	0.023 (0.056)	0.034 (0.003)	0.003 (0.754)	0.027 (0.026)
BAFF	0.021 (0.083)	0.009 (0.474)	0.009 (0.486)	0.023 (0.067)	0.007 (0.571)	0.012 (0.359)	0.021 (0.106)	0.009 (0.490)	0.010 (0.435)	0.025 (0.066)	0.009 (0.506)	0.010 (0.490)	0.026 (0.055)	0.007 (0.581)	0.009 (0.549)	0.020 (0.129)	0.00009 (0.994)	´-0.001 (0.935)
OPG	´-0.001 (0.933)	0.013 (0.135)	0.023 (0.013)	0.007 (0.472)	0.011 (0.179)	0.006 (0.54)	0.009 (0.351)	0.011 (0.217)	0.005 (0.56)	0.010 (0.333)	0.011 (0.216)	0.007 (0.51)	0.008 (0.454)	0.011 (0.193)	0.006 (0.54)	0.008 (0.443)	0.010 (0.248)	0.003 (0.750)
APRIL	´-0.055 (0.006)	´-0.009 (0.673)	´-0.043 (0.038)	´-0.057 (0.005)	´-0.009 (0.672)	´-0.035 (0.104)	´-0.061 (0.004)	´-0.014 (0.498)	´-0.035 (0.113)	´-0.066 (0.003)	´-0.015 (0.486)	´-0.045 (0.061)	´-0.066 (0.003)	´-0.009 (0.670)	´-0.043 (0.077)	´-0.051 (0.013)	0.009 (0.636)	´-0.018 (0.409)
sgp130	0.004 (0.591)	0.005 (0.432)	0.001 (0.840)	0.002 (0.772)	0.008 (0.207)	0.005 (0.512)	0.005 (0.488)	0.008 (0.234)	0.003 (0.682)	0.002 (0.791)	0.009 (0.198)	0.009 (0.285)	0.002 (0.767)	0.008 (0.272)	0.008 (0.344)	0.001 (0.879)	0.007 (0.301)	0.007 (0.400)
GROα	0.013 (0.431)	´-0.005 (0.755)	´-0.014 (0.385)	0.011 (0.480)	´-0.003 (0.834)	´-0.013 (0.435)	0.010 (0.546)	´-0.003 (0.868)	´-0.021 (0.223)	0.006 (0.743)	´-0.002 (0.911)	´-0.018 (0.348)	0.008 (0.643)	0.002 (0.921)	´-0.017 (0.371)	0.002 (0.926)	´-0.006 (0.731)	´-0.026 (0.166)
SDF1α	´-0.012 (0.297)	0.006 (0.612)	´-0.003 (0.823)	´-0.010 (0.390)	0.004 (0.713)	´-0.010 (0.397)	´-0.013 (0.270)	0.004 (0.764)	´-0.013 (0.292)	´-0.015 (0.256)	0.004 (0.769)	´-0.017 (0.227)	´-0.015 (0.234)	0.004 (0.738)	´-0.018 (0.200)	´-0.019 (0.145)	0.002 (0.884)	´-0.021 (0.130)
Eotaxin	0.006 (0.664)	0.013 (0.356)	´-0.011 (0.459)	0.006 (0.652)	0.013 (0.344)	´-0.017 (0.254)	0.006 (0.668)	0.019 (0.200)	´-0.011 (0.453)	0.006 (0.680)	0.019 (0.198)	´-0.013 (0.441)	0.010 (0.513)	0.019 (0.200)	´-0.015 (0.380)	0.015 (0.319)	0.024 (0.094)	´-0.007 (0.655)
RANTES	0.018 (0.347)	0.003 (0.879)	0.042 (0.030)	0.014 (0.472)	0.007 (0.693)	0.051 (0.009)	0.007 (0.723)	0.008 (0.693)	0.045 (0.029)	0.011 (0.608)	0.007 (0.709)	0.050 (0.026)	0.013 (0.533)	0.012 (0.559)	0.052 (0.020)	0.003 (0.869)	0.0002 (0.991)	0.039 (0.080)
CXCL16	0.030 (0.033)	0.027 (0.039)	0.035 (0.010)	0.032 (0.022)	0.027 (0.036)	0.030 (0.033)	0.037 (0.011)	0.027 (0.046)	0.034 (0.016)	0.039 (0.012)	0.027 (0.043)	0.045 (0.004)	0.040 (0.009)	0.026 (0.054)	0.045 (0.005)	0.038 (0.014)	0.027 (0.051)	0.046 (0.004)
MAdCAM-1	´-0.008 (0.467)	´-0.006 (0.603)	´-0.005 (0.670)	´-0.012 (0.303)	´-0.003 (0.826)	´-0.001 (0.907)	´-0.013 (0.270)	´-0.001 (0.902)	0.001 (0.932)	´-0.015 (0.220)	´-0.001 (0.909)	0.002 (0.862)	´-0.014 (0.254)	´-0.004 (0.771)	0.002 (0.869)	´-0.014 (0.285)	´-0.003 (0.823)	0.004 (0.781)
JAMA	´-0.001 (0.959)	´-0.005 (0.722)	´-0.014 (0.297)	´-0.003 (0.815)	´-0.002 (0.891)	´-0.013 (0.326)	´-0.007 (0.586)	´-0.004 (0.780)	´-0.009 (0.498)	´-0.011 (0.430)	´-0.003 (0.808)	´0.007 (0.643)	´-0.011 (0.442)	0.002 (0.905)	´-0.005 (0.751)	´-0.007 (0.602)	0.005 (0.715)	0.0003 (0.986)
NCAD	0.007 (0.363)	0.005 (0.513)	0.012 (0.149)	0.006 (0.475)	0.009 (0.280)	0.013 (0.124)	0.003 (0.742)	0.008 (0.349)	0.013 (0.125)	0.004 (0.685)	0.008 (0.353)	0.015 (0.108)	0.005 (0.572)	0.008 (0.352)	0.016 (0.087)	0.004 (0.651)	0.007 (0.439)	0.015 (0.118)
ICAM-1	0.016 (0.066)	0.013 (0.118)	0.009 (0.306)	0.016 (0.061)	0.014 (0.115)	0.007 (0.419)	0.011 (0.202)	0.015 (0.083)	0.004 (0.664)	0.009 (0.316)	0.016 (0.073)	0.009 (0.346)	0.010 (0.301)	0.014 (0.111)	0.009 (0.395)	0.010 (0.287)	0.015 (0.081)	0.010 (0.312)
VCAM-1	´-0.013 (0.114)	0.004 (0.646)	0.014 (0.096)	´-0.015 (0.074)	0.006 (0.494)	0.015 (0.074)	´-0.017 (0.049)	0.007 (0.385)	0.015 (0.095)	´-0.016 (0.073)	0.007 (0.412)	0.014 (0.146)	´-0.017 (0.066)	0.008 (0.368)	0.015 (0.145)	´-0.015 (0.105)	0.010 (0.249)	0.018 (0.077)
PSEL	0.012 (0.486)	´-0.005 (0.782)	0.016 (0.337)	0.0003 (0.986)	0.008 (0.642)	0.029 (0.085)	´-0.007 (0.696)	0.008 (0.652)	0.027 (0.0128)	´-0.008 (0.656)	0.008 (0.648)	0.034 (0.085)	´-0.007 (0.705)	0.011 (0.536)	0.034 (0.087)	´-0.014 (0.443)	0.003 (0.854)	0.024 (0.214)
ALCAM	´-0.002 (0.821)	0.004 (0.460)	0.007 (0.349)	0.001 (0.918)	0.002 (0.781)	0.001 (0.906)	0.0002 (0.985)	´-0.001 (0.935)	0.001 (0.892)	´-0.002 (0.843)	´-0.0003 (0.969)	0.004 (0.662)	´-0.002 (0.863)	9.5E-5 (0.990)	0.004 (0.678)	´-0.002 (0.822)	´-0.001 (0.934)	0.004 (0.702)
HNP1-3	0.020 (0.082)	0.005 (0.697)	´-0.004 (0.732)	0.020 (0.084)	0.005 (0.685)	´-0.003 (0.795)	0.013 (0.269)	0.007 (0.590)	´-0.004 (0.726)	0.009 (0.457)	0.007 (0.542)	0.003 (0.845)	0.010 (0.415)	0.007 (0.557)	0.002 (0.870)	0.009 (0.489)	0.005 (0.662)	´-0.0003 (0.981)
BD-1	´-0.015 (0.103)	0.009 (0.345)	0.033 (0.0006)	´-0.013 (0.146)	0.008 (0.371)	0.022 (0.024)	´-0.013 (0.176)	0.005 (0.587)	0.020 (0.037)	´-0.005 (0.614)	0..004 (0.686)	0.012 (0.273)	´-0.004 (0.694)	0.007 (0.455)	0.010 (0.343)	´-0.004 (0.964)	0.007 (0.455)	0.014 (0.187)
MIF	´-0.009 (0.812)	´-0.030 (0.405)	0.047 (0.212)	´-0.018 (0.636)	´-0.014 (0.695)	0.064 (0.094)	´-0.047 (0.237)	´-0.017 (0.640)	0.075 (0.057)	´-0.058 (0.168)	´-0.016 (0.654)	0.097 (0.024)	´-0.052 (0.216)	´-0.017 (0.643)	0.091 (0.034)	´-0.046 (0.278)	´-0.020 (0.587)	0.087 (0.043)
sCD14	0 (0.969)	0.012 (0.031)	0.020 (0.00047)	0.001 (0.893)	0.012 (0.025)	0.019 (0.001)	´-0.0003 (0.966)	0.012 (0.041)	0.020 (0.001)	0.001 (0.822)	0.011 (0.054)	0.021 (0.002)	0.002 (0.726)	0.011 (0.066)	0.021 (0.002)	0.003 (0.707)	0.010 (0.085)	0.019 (0.005)
S100B	0.010 (0.114)	´-0.005 (0.435)	´-0.011 (0.109)	0.008 (0.196)	´-0.004 (0.575)	´-0.006 (0.404)	0.007 (0.314)	´-0.005 (0.493)	´-0.005 (0.508)	0.003 (0.646)	´-0.004 (0.559)	0.0004 (0.961)	0.004 (0.608)	´-0.005 (0.494)	´-0.00004 (0.961)	0.002 (0.761)	´-0.007 (0.294)	´-0.003 (0.650)
Furin	0.027 (0.074)	0.001 (0.971)	´-0.020 (0.187)	0.021 (0.157)	0.007 (0.646)	´-0.010 (0.517)	0.015 (0.329)	0.005 (0.728)	´-0.017 (0.277)	0.004 (0.271)	0.007 (0.634)	´-0.003 (0.844)	0.006 (0.709)	0.005 (0.751)	´-0.002 (0.890)	´-0.003 (0.841)	´-0.005 (0.731)	´-0.015 (0.389)
GFAP	0.008 (0.674)	´-0.032 (0.072)	´-0.008 (0.664)	0.010 (0.559)	´-0.036 (0.048)	´-0.016 (0.383)	0.016 (0.391)	´-0.034 (0.071)	´-0.018 (0.344)	0.012 (0.549)	´-0.033 (0.080)	´-0.014 (0.519)	0.012 (0.556)	´-0.030 (0.106)	´-0.013 (0.559)	0.008 (0.689)	´-0.040 (0.033)	´-0.021 (0.331)
NSE	´-0.054 (0.078)	´-0.042 (0.177)	0.072 (0.022)	´-0.070 (0.022)	´-0.024 (0.429)	0.090 (0.005)	´-0.076 (0.017)	´-0.023 (0.479)	0.094 (0.004)	´-0.066 (0.050)	´-0.025 (0.423)	0.087 (0.017)	´-0.061 (0.071)	´-0.022 (0.498)	0.084 (0.021)	´-0.056 (0.095)	´-0.014 (0.657)	0.097 (0.007)
A2M	0 (0.983)	´-0.015 (0.351)	´-0.001 (0.942)	0.007 (0.658)	´-0.025 (0.114)	0.007 (0.655)	0.010 (0.519)	´-0.017 (0.284)	0.009 (0.601)	0.016 (0.349)	´-0.018 (0.264)	0.004 (0.808)	0.013 (0.429)	´-0.019 (0.238)	0.005 (0.775)	0.012 (0.467)	´-0.021 (0.191)	0.002 (0.900)
CAT-S	0.019 (0.092)	0.013 (0.217)	0.005 (0.644)	0.020 (0.074)	0.018 (0.073)	0.001 (0.898)	0.020 (0.083)	0.015 (0.151)	´-0.001 (0.917)	0.011 (0.342)	0.017 (0.107)	0.013 (0.287)	0.011 (0.364)	0.015 (0.143)	0.012 (0.335)	0.011 (0.342)	0.014 (0.176)	0.011 (0.383)
Gal-3	´-0.013 (0.663)	´0.017 (0.534)	´-0.018 (0.542)	´-0.013 (0.678)	´-0.017 (0.536)	´-0.021 (0.487)	´-0.007 (0.820)	´-0.019 (0.501)	´-0.015 (0.618)	´-0.031 (0.342)	´-0.015 (0.595)	0.012 (0.713)	´-0.031 (0.360)	´-0.015 (0.595)	0.011 (0.746)	´-0.036 (0.279)	´-0.013 (0.642)	0.028 (0.414)
SERPINA3	´-0.002 (0.879)	´-0.004 (0.816)	0.029 (0.067)	0.001 (0.968)	´-0.006 (0.691)	0.021 (0.181)	0.005 (0.756)	´-0.004 (0.816)	0.025 (0.122)	0.011 (0.513)	´-0.005 (0.769)	0.023 (0.203)	0.008 (0.613)	´-0.004 (0.791)	0.023 (0.211)	0.009 (0.585)	´-0.005 (0.760)	0.022 (0.222)
YKL-40	0.029 (0.119)	0.028 (0.096)	0.017 (0.330)	0.033 (0.066)	0.029 (0.076)	´-0.0003 (0.984)	0.034 (0.065)	0.030 (0.077)	´-3.5E-6 (1.000)	0.039 (0.043)	0.029 (0.079)	´-0.002 (0.913)	0.043 (0.026)	0.029 (0.083)	´-0.001 (0.950)	0.044 (0.024)	0.027 (0.106)	´-0.008 (0.688)
MPO	0.060 (0.078)	0.080 (0.010)	0.040 (0.221)	0.055 (0.102)	0.089 (0.004)	0.049 (0.144)	0.039 (0.259)	0.092 (0.004)	0.040 (0.250)	0.056 (0.128)	0.090 (0.005)	0.032 (0.405)	0.062 (0.097)	0.090 (0.005)	0.024 (0.525)	0.068 (0.063)	0.081 (0.011)	0.017 (0.459)
PARK7	0.008 (0.561)	0.003 (0.840)	0.022 (0.097)	0.006 (0.664)	0.006 (0.621)	0.026 (0.052)	0.005 (0.740)	0.008 (0.542)	0.024 (0.081)	´-0.003 (0.866)	0.009 (0.485)	0.039 (0.011)	´-0.001 (0.927)	0.007 (0.612)	0.036 (0.019)	0.0003 (0.981)	0.003 (0.803)	0.028 (0.057)
PTX3	´-0.020 (0.279)	0.028 (0.102)	´-0.030 (0.095)	´-0.021 (0.246)	0.027 (0.116)	´-0.028 (0.130)	´-0.022 (0.261)	0.025 (0.150)	´-0.027 (0.149)	´-0.025 (0.210)	0.026 (0.146)	´-0.031 (0.136)	´-0.028 (0.168)	0.026 (0.145)	´-0.033 (0.109)	´-0.026 (0.209)	0.025 (0.160)	´-0.038 (0.065)
vWF	´-0.005 (0.851)	0.004 (0.864)	´-0.025 (0.323)	´-0.005 (0.857)	0.006 (0.805)	´-0.029 (0.272)	´-0.014 (0.605)	0.005 (0.846)	´-0.038 (0.163)	´-0.039 (0.179)	0.009 (0.724)	´-0.015 (0.616)	´-0.044 (0.135)	0.011 (0.656)	´-0.018 (0.556)	´-0.043 (0.143)	0.013 (0.524)	´-0.011 (0.708)
IGFBP4	0.007 (0.363)	0.009 (0.218)	0.022 (0.007)	0.012 (0.134)	0.009 (0.245)	0.013 (0.109)	0.011 (0.171)	0.008 (0.264)	0.014 (0.091)	0.013 (0.129)	0.008 (0.269)	0.016 (0.077)	0.013 (0.126)	0.005 (0.474)	0.016 (0.070)	0.014 (0.108)	0.004 (0.598)	0.014 (0.127)
BDNF	´-0.003 (0.886)	0.040 (0.054)	0.045 (0.039)	´-0.002 (0.922)	0.043 (0.040)	0.043 (0.055)	´-0.009 (0.721)	0.043 (0.050)	0.038 (0.111)	´-0.019 (0.444)	0.045 (0.042)	0.059 (0.023)	´-0.017 (0.499)	0.048 (0.031)	0.054 (0.038)	´-0.015 (0.549)	0.043 (0.053)	0.045 (0.082)
DKK1	0.008 (0.779)	0.010 (0.700)	´-0.032 (0.217)	´-0.007 (0.798)	0.016 (0.503)	0.002 (0.084)	´-0.007 (0.786)	0.022 (0.384)	0.003 (0.910)	´-0.022 (0.450)	0.024 (0.338)	0.021 (0.473)	´-0.022 (0.449)	0.016 (0.517)	0.019 (0.531)	´-0.028 (0.341)	0.019 (0.462)	0.025 (0.389)
Linear regressions reported with β and p-value at different steps of covariate adjustments. Abbreviations: Antidepressant agents (AD), Antipsychotic agents (AP), Beta defensin-2 (BD-2), Body mass index (BMI), Freezer storage time (FT), Mood stabilizing agents including lithium (MS), Positive and negative syndrome score (PANSS) total score.
