# Supplementary material for: Minor immunomodulatory effects of psychotropics suggested in severe mental disorders: Associations of antipsychotics with beta defensin 2, antidepressants with C-reactive protein, and mood stabilizers with soluble interleukin 2 receptor
Source: Eur Psychiatry. 2025 Sep 12;68(1):e140. doi: 10.1192/j.eurpsy.2025.10104 (PMC12538189; doi:10.1192/j.eurpsy.2025.10104)
Supplement: Ormerod et al. supplementary material 3 — Ormerod et al. supplementary material [file S0924933825101041sup003.xlsx]

## Sheet: Sheet1
Supplementary Table 1 Psychotropic agent use in patients
Psychotropic agent	SCZ (N)	BD (N)	Total (N)		Psychotropic agent	SCZ (N)	BD (N)	Total (N)		Psychotropic agent	SCZ (N)	BD (N)	Total (N)
Main AP					Second AP					Third AP
Olanzapine	218	89	307		Olanzapine	37	2	39		Olanzapine	1	0	1
Clozapine	32	3	35		Clozapine	6	0	6		Clozapine	0	0	0
Risperidone	85	9	94		Risperidone	25	4	29		Risperidone	1	0	1
Paliperidone	16	0	16		Paliperidone	10	0	10		Paliperidone	1	0	1
Zuclopenthixol	12	5	17		Zuclopenthixol	7	1	8		Zuclopenthixol	0	0	0
Ziprasidone	15	5	20		Ziprasidone	3	0	3		Ziprasidone	1	0	1
Quetiapine	122	67	189		Quetiapine	8	2	10		Quetiapine	1	1	2
Levomepromazine	0	0	0		Levomepromazine	8	5	13		Levomepromazine	4	1	5
Aripiprazole	98	21	119		Aripiprazole	42	5	47		Aripiprazole	0	0	0
Amisulpride	14	0	14		Amisulpride	3	0	3		Amisulpride	2	0	2
Flupentixol	6	4	10		Flupentixol	1	0	1		Flupentixol	0	0	0
Haloperidol	0	1	1		Haloperidol	2	0	2		Haloperidol	0	0	0
Chlorpromazine	4	0	4		Chlorpromazine	2	0	2		Chlorpromazine	0	0	0
Chlorprothixene	8	4	12		Chlorprothixene	9	4	13		Chlorprothixene	8	0	8
Perphenazine	18	4	22		Perphenazine	7	0	7		Perphenazine	1	0	1
TOTAL	648	212	860		TOTAL	170	23	193		TOTAL	20	2	22
Main MS including lithium					Second MS					Third MS
Valproate	32	53	85		Valproate	2	2	4		Valproate	0	0	0
Topiramate	2	2	4		Topiramate	0	1	1		Topiramate	0	0	0
Pregabalin	0	2	2		Pregabalin	0	0	0		Pregabalin	0	1	1
Lamotrigine	36	105	141		Lamotrigine	2	3	5		Lamotrigine	0	0	0
Clonazepam	15	0	15		Clonazepam	0	0	0		Clonazepam	1	0	1
Carbamazepine	4	4	8		Carbamazepine	0	3	3		Carbamazepine	0	0	0
Gabapentin	6	0	6		Gabapentin	0	0	0		Gabapentin	0	0	0
TOTAL	95	166	261		TOTAL	4	9	13		TOTAL	1	1	2
Lithium	18	82	100
Psychotropic agent	SCZ (N)	BD (N)	Total (N)		Psychotropic agent	SCZ (N)	BD (N)	Total (N)
Main AD					Second AD
Venlafaxine	43	33	76		Venlafaxine	0	1	1
Trimipramine	2	0	2		Trimipramine	1	0	1
Sertraline	32	15	47		Sertraline	1	0	1
Reboxetine	2	0	2		Reboxetine	0	0	0
Paroxetine	6	2	8		Paroxetine	0	0	0
Bupropion	8	10	18		Bupropion	0	0	0
Mirtazapine	15	15	30		Mirtazapine	7	4	11
Mianserin	7	2	9		Mianserin	1	6	7
Clomipramine	2	0	2		Clomipramine	0	0	0
Fluoxetine	10	7	17		Fluoxetine	0	0	0
Escitalopram	71	58	129		Escitalopram	7	2	9
Citalopram	21	11	32		Citalopram	0	1	1
Amitriptyline	1	3	4		Amitriptyline	0	0	0
Duloxetine	0	0	0		Duloxetine	1	0	1
TOTAL	220	156	376		TOTAL	18	14	32
Anxiolytics/hypnotics/sedatives					Stimulants
Zopiclone/Imovane	22	14	36		Atomoxetine/Strattera	2	2	4
Diazepam/Vival/Valium/Stesolid	3	0	3		Metylphenidate/Ritalin/Concerta	5	3	8
Zolpidem/Stilnoct	3	5	8		Dexamphetamine/Attentin	1	1	2
Alimemazine/Vallergan	23	12	35		TOTAL	8	6	14
Melatonin/Circadin	3	3	6
Oxazepam/Sobril/Alopam	16	6	22
Flunitrazepam/Flunipam	1	0	1
Buspirone/Buspar	4	1	5
Hydroxyzine/Atarax	5	1	6
Nitrazepam/Apodorm	0	1	1
TOTAL	80	43	123
Patient sample, N = 1215 (SCZ, N = 777; BD, N = 438). Abbreviations: Antidepressant agents (AD), Antiepileptic agents (AE,) Antipsychotic agents (AP).
